# Supplementary material for: The Association of the Distance to the Hospital, Hospital Reputation, and Hospitalization Outcomes Among Patients with Stroke in China
Source: Healthcare (Basel). 2025 May 28;13(11):1276. doi: 10.3390/healthcare13111276 (PMC12154349; doi:10.3390/healthcare13111276)
Supplement: Supplementary file 1 [file healthcare-13-01276-s001.zip]

Archive with 1 entries (1 files):
- healthcare-3581595-supplementary.pdf
